# Supplementary material for: Microbiota and Serum Metabolic Profile Changes in Korean Native Hanwoo Steer in Response to Diet Feeding Systems
Source: Int J Mol Sci. 2022 Oct 16;23(20):12391. doi: 10.3390/ijms232012391 (PMC9604148; doi:10.3390/ijms232012391)
Supplement: Supplementary file 1 [file ijms-23-12391-s001.zip]

Archive with 1 entries (1 files):
- ijms-1902011-supplementary.pdf
